# Supplementary material for: Synthesis, Characterization, and Investigation of Anti-Inflammatory and Cytotoxic Activities of Novel Thiourea Derivatives of Naproxen
Source: Pharmaceutics. 2023 Dec 19;16(1):1. doi: 10.3390/pharmaceutics16010001 (PMC10820527; doi:10.3390/pharmaceutics16010001)
Supplement: Supplementary file 1 [file pharmaceutics-16-00001-s001.zip]

Archive with 1 entries (1 files):
- pharmaceutics-2735398-supplementary.pdf
